# Supplementary material for: [Tc(NO)(Cp)(PPh3)Cl] and [Tc(NO)(Cp)(PPh3)(NCCH3)](PF6), and Their Reactions with Pyridine and Chalcogen Donors
Source: Molecules. 2024 Mar 1;29(5):1114. doi: 10.3390/molecules29051114 (PMC10935158; doi:10.3390/molecules29051114)
Supplement: Supplementary file 1 [file molecules-29-01114-s001.zip]

Archive with 2 entries (2 files):
- Combined_R1.xyz
- TcNO_Cp_Supplementary Material_R1.pdf
