# Supplementary material for: [Tc(NO)(Cp)(PPh3)Cl] and [Tc(NO)(Cp)(PPh3)(NCCH3)](PF6), and Their Reactions with Pyridine and Chalcogen Donors
Source: Molecules. 2024 Mar 1;29(5):1114. doi: 10.3390/molecules29051114 (PMC10935158; doi:10.3390/molecules29051114)
Supplement: Supplementary file 1 [file molecules-29-01114-s001.zip › Combined_R1.xyz]

35
OPPh3	Energy: -487319.8245484
C       0.205560    1.713770    0.215060
C      -0.332550    2.100900   -1.013010
H      -0.926540    1.404400   -1.593530
C      -0.127120    3.396910   -1.485170
H      -0.550520    3.696640   -2.437270
C       0.611010    4.305790   -0.729090
H       0.767590    5.314060   -1.095960
C       1.137570    3.922010    0.504160
H       1.700040    4.631790    1.100230
C       0.933640    2.628540    0.978620
H       1.317240    2.324330    1.946000
C       1.381830   -1.035340    0.214710
C       1.812590   -2.121680    0.979010
H       1.359210   -2.300610    1.947470
C       2.830880   -2.944490    0.503750
H       3.166370   -3.785350    1.100300
C       3.423980   -2.681380   -0.730960
H       4.218910   -3.320730   -1.098420
C       3.003280   -1.589210   -1.487800
H       3.472510   -1.373200   -2.441070
C       1.983730   -0.763690   -1.014700
H       1.675410    0.097890   -1.595740
C      -1.587350   -0.679410    0.215010
C      -2.742930   -0.509750    0.980350
H      -2.670300   -0.028940    1.949410
C      -3.965210   -0.979290    0.505620
H      -4.860640   -0.849880    1.103060
C      -4.035080   -1.622820   -0.729830
H      -4.986670   -1.990710   -1.097060
C      -2.879470   -1.804290   -1.487700
H      -2.928070   -2.317520   -2.441530
C      -1.654210   -1.335030   -1.015200
H      -0.754480   -1.498750   -1.597170
O      -0.000060   -0.000620    2.501630
P      -0.000030   -0.000510    0.921420
35
SPPh3	Energy: -446370.0645104
S       0.001280    0.001210    2.922400
P       0.000250    0.000190    0.797780
C      -1.092330    1.329910    0.067770
C      -1.622400   -2.298190    0.733380
C       1.876230    0.995910   -1.117660
C       2.802430   -0.251960    0.734530
C      -0.605740   -1.610860    0.068430
C       3.157470    1.164760   -1.642220
C       4.079490   -0.084430    0.205610
C       1.698100    0.280740    0.067620
C       4.258640    0.621840   -0.983770
C      -1.801470    1.125890   -1.116960
C      -2.588190    2.150950   -1.641990
C      -1.591420   -3.998980   -0.982140
C      -0.567440   -3.319670   -1.638480
C      -2.116330   -3.487830    0.204790
C      -1.182940    2.552990    0.734110
C      -0.072570   -2.125670   -1.114260
C      -2.668120    3.376430   -0.984250
C      -1.966620    3.574970    0.204890
H       3.291900    1.726140   -2.559950
H       2.657060   -0.772510    1.674290
H       0.732330   -1.608670   -1.622680
H       1.025420    1.431400   -1.627670
H      -0.659210    2.687950    1.673630
H       5.254540    0.756250   -1.390810
H       4.934880   -0.497450    0.728110
H      -3.282530    4.171530   -1.391540
H      -2.003220   -1.909850    1.671130
H      -3.141900    1.986210   -2.559430
H      -2.036420    4.522530    0.726930
H      -0.146260   -3.718970   -2.554230
H      -2.904440   -4.019770    0.725550
H      -1.973370   -4.928630   -1.388880
H      -1.753660    0.170890   -1.626220
35
SePPh3	Energy: -445851.0223342
Se     -0.001080   -0.001430    2.743430
P      -0.000190   -0.000440    0.480060
C      -1.503190   -0.836090   -0.260610
C      -2.735120   -0.678600    0.376770
H      -2.789760   -0.117670    1.302910
C      -3.876370   -1.265090   -0.163590
H      -4.830630   -1.140940    0.335650
C      -3.790140   -2.019790   -1.333520
H      -4.678910   -2.481580   -1.748700
C      -2.558390   -2.188590   -1.961750
H      -2.482580   -2.784230   -2.864470
C      -1.413540   -1.598120   -1.426640
H      -0.457300   -1.741450   -1.914890
C       0.027560    1.719490   -0.259620
C       0.778170    2.708070    0.379140
H       1.289860    2.475120    1.306110
C       0.841020    3.989680   -0.161140
H       1.424300    4.754410    0.339100
C       0.146310    4.291880   -1.332410
H       0.190860    5.292520   -1.747490
C      -0.613950    3.309080   -1.962060
H      -1.166150    3.540860   -2.865830
C      -0.675230    2.022380   -1.426940
H      -1.276080    1.265410   -1.916150
C       1.475850   -0.883280   -0.260290
C       2.085320   -0.428200   -1.430730
H       1.726410    0.468050   -1.921930
C       3.169590   -1.123310   -1.966240
H       3.643110   -0.762720   -2.872440
C       3.645440   -2.269740   -1.333930
H       4.490120   -2.807670   -1.749500
C       3.040720   -2.718000   -0.159630
H       3.415140   -3.602710    0.342710
C       1.961570   -2.023990    0.381070
H       1.507240   -2.348850    1.310280
82
TcNOCpPPh3OPPh3	Energy: -1181072.5881124
C      -0.631290   -3.844120    0.066600
H      -0.622640   -4.410880    0.986190
C      -1.799500   -3.354860   -0.594740
H      -2.824490   -3.520640   -0.304990
C      -1.358400   -2.712700   -1.798910
C       0.045320   -2.782440   -1.853940
H       0.666410   -2.352650   -2.624530
C       0.523070   -3.470140   -0.693490
H       1.546400   -3.741980   -0.490660
C      -2.321470    1.350960    1.435840
C      -1.124170    1.768020    2.025080
H      -0.178630    1.429870    1.620070
C      -1.148840    2.613640    3.130820
H      -0.217230    2.931010    3.584950
C      -2.366380    3.041830    3.658750
H      -2.384400    3.695180    4.523330
C      -3.559950    2.623540    3.075710
H      -4.509720    2.950000    3.483350
C      -3.540960    1.779270    1.965360
H      -4.475020    1.459100    1.521270
C      -3.978820   -0.400400   -0.292580
C      -4.489000   -1.279150    0.671190
H      -3.885430   -1.562520    1.526340
C      -5.779670   -1.784930    0.545130
H      -6.170220   -2.455700    1.301830
C      -6.567650   -1.429130   -0.550410
H      -7.571140   -1.826240   -0.649390
C      -6.061530   -0.560640   -1.513140
H      -6.669090   -0.277400   -2.364900
C      -4.771570   -0.042300   -1.384570
H      -4.394290    0.642000   -2.133970
C      -1.997020    1.454800   -1.496500
C      -2.397520    2.788800   -1.374530
H      -2.814860    3.150310   -0.443020
C      -2.263570    3.662890   -2.452710
H      -2.582680    4.693670   -2.348670
C      -1.730000    3.212630   -3.658920
H      -1.632470    3.891690   -4.498110
C      -1.321270    1.885750   -3.782090
H      -0.899780    1.530870   -4.715660
C      -1.449580    1.012900   -2.703630
H      -1.113970   -0.011310   -2.804020
C       2.824390    0.333130    1.782380
C       3.396990    1.510160    2.274790
H       3.627490    2.329530    1.606210
C       3.675420    1.630530    3.634860
H       4.122660    2.543170    4.010700
C       3.378660    0.584120    4.505280
H       3.594580    0.681080    5.562880
C       2.801390   -0.587680    4.017250
H       2.560270   -1.400330    4.691820
C       2.524930   -0.715870    2.659750
H       2.069620   -1.626600    2.293120
C       3.470240   -1.170650   -0.751550
C       3.412230   -1.357010   -2.138180
H       2.781820   -0.719270   -2.747610
C       4.183530   -2.345680   -2.739870
H       4.141550   -2.483740   -3.813960
C       5.017850   -3.150220   -1.961890
H       5.621540   -3.917490   -2.432300
C       5.085420   -2.958370   -0.584250
H       5.742380   -3.572670    0.020060
C       4.313720   -1.968410    0.024590
H       4.385450   -1.817030    1.093750
C       2.908510    1.743000   -0.866740
C       1.916920    2.666160   -1.202430
H       0.878250    2.440550   -0.998210
C       2.277560    3.862540   -1.820010
H       1.509880    4.579130   -2.086470
C       3.616150    4.133010   -2.097820
H       3.892070    5.064740   -2.577860
C       4.602970    3.204370   -1.766090
H       5.643170    3.410310   -1.988880
C       4.252000    2.005610   -1.151360
H       5.019810    1.281350   -0.904450
N      -0.625730   -1.609000    1.902250
O      -0.744650   -1.784380    3.074370
O       0.832000   -0.008490   -0.291050
P      -2.229390    0.243470   -0.077070
P       2.426660    0.175630   -0.017950
Tc     -0.547580   -1.608190    0.139970
H      -1.968320   -2.273380   -2.506030
82
TcNOCpPPh3SPPh3	Energy: -1139803.8804192
Tc     -0.751880   -1.322990    0.406700
S       0.734900    0.412890   -0.576080
P      -2.585750    0.277800   -0.131080
P       2.906550    0.208760   -0.066360
O      -0.758140   -0.688370    3.290620
N      -0.737010   -0.863690    2.114130
C      -2.214170    2.117350    0.020100
C       3.708980    1.710080   -0.806670
C       3.474060   -1.539560   -2.188990
C       4.105660    1.179870    2.300320
C      -4.098090    0.100210    0.974790
C       2.703640   -0.777660    2.572510
C      -2.545100    3.030850   -0.981680
C       3.708200   -1.281090   -0.833950
C      -3.237710    0.051560   -1.878580
C      -1.631320    2.573340    1.207070
C      -2.823090    0.086830   -4.263520
C       4.381780    1.163610    3.666140
C       2.982740   -0.785480    3.935530
C       3.267710    0.204550    1.752830
C      -2.372740    0.269040   -2.958770
C      -4.992030   -0.556100   -3.430210
C      -5.056490    1.119630    1.011750
C       3.822190    0.184040    4.483180
C       4.991490    1.618660   -1.354210
C      -4.133750   -0.328840   -4.502050
C      -4.548840   -0.363100   -2.120510
C       5.603300    2.759880   -1.868450
C       4.935600   -3.458330   -2.064440
C      -6.185270    0.990700    1.816520
C      -4.276580   -1.036320    1.764850
C       5.165240   -3.200640   -0.715350
C      -1.724660    4.844350    0.389490
C      -1.981080   -3.110320   -0.310640
C       4.092230   -2.625190   -2.801650
C       3.037260    2.935500   -0.776010
C      -1.393470    3.931750    1.391750
C       4.553620   -2.110890   -0.095020
C      -1.122020   -2.753880   -1.405430
C       0.213240   -3.458570    0.337600
C      -1.151580   -3.548100    0.758710
C       4.937570    3.983840   -1.838690
C      -6.363920   -0.151610    2.596310
C       0.214680   -2.978630   -0.998820
C      -2.297870    4.392000   -0.795570
C      -5.407350   -1.162870    2.571410
C       3.656890    4.069830   -1.294230
H      -5.229730   -0.533540   -1.296370
H      -1.367390    1.876660    1.993420
H      -1.349450    0.584030   -2.786670
H      -6.011370   -0.879330   -3.606930
H      -4.922600    2.017480    0.420850
H      -2.150300    0.268850   -5.093840
H      -7.240780   -0.247830    3.225910
H      -4.481790   -0.473280   -5.518180
H      -3.001370    2.694670   -1.903840
H      -5.533340   -2.047300    3.185120
H      -0.951470    4.277180    2.319290
H      -6.921270    1.786020    1.838560
H      -2.562080    5.094960   -1.577280
H      -1.541250    5.902660    0.535630
H      -3.528500   -1.817900    1.765670
H       5.032860    1.919960    4.088240
H       2.041700   -1.524310    2.153410
H       4.744520   -1.910280    0.951630
H       4.542650    1.945630    1.672610
H       2.037270    2.999880   -0.365470
H       4.036520    0.176930    5.545430
H       1.079110   -3.752330    0.910360
H       2.538010   -1.542930    4.569690
H       5.414960    4.869100   -2.242320
H       2.815630   -0.894750   -2.760260
H       6.597340    2.689120   -2.293840
H      -3.059390   -3.120570   -0.329810
H      -1.491910   -3.901850    1.720820
H       3.135630    5.019580   -1.275200
H       5.823620   -3.842390   -0.141800
H       3.916810   -2.820770   -3.853060
H      -1.443650   -2.397370   -2.370820
H       5.414600   -4.304080   -2.543680
H       5.512540    0.669710   -1.383730
H       1.094940   -2.786580   -1.591220
82
TcNOCpPPh3SePPh3	Energy: -1139514.6522124
Tc     -0.838730   -1.277500    0.408770
Se      0.687900    0.607380   -0.449360
P      -2.722560    0.277300   -0.086430
P       3.009000    0.197320   -0.031030
O      -0.870520   -0.774010    3.318930
N      -0.848210   -0.894080    2.135490
C      -3.372430    0.077350   -1.839080
C      -4.678990   -0.349130   -2.086180
H      -5.353600   -0.550290   -1.263780
C      -5.126030   -0.513660   -3.398350
H      -6.141620   -0.846520   -3.578640
C      -4.276760   -0.245590   -4.467940
H      -4.627900   -0.367970   -5.485890
C      -2.971230    0.182700   -4.224670
H      -2.305360    0.396980   -5.052840
C      -2.517050    0.336360   -2.917500
H      -1.497330    0.661700   -2.743060
C      -4.225270    0.006740    1.014330
C      -5.198350    1.006350    1.125970
H      -5.080590    1.945560    0.599620
C      -6.322090    0.803370    1.922880
H      -7.069490    1.584110    2.003720
C      -6.481260   -0.394160    2.619280
H      -7.354230   -0.548080    3.242790
C      -5.510330   -1.387160    2.519170
H      -5.621530   -2.315190    3.067920
C      -4.384430   -1.186070    1.721370
H      -3.624750   -1.954280    1.664270
C      -2.424150    2.125310    0.114710
C      -2.783310    3.051140   -0.866550
H      -3.221910    2.721360   -1.799490
C      -2.587630    4.415110   -0.644660
H      -2.871480    5.127390   -1.410810
C      -2.040030    4.858180    0.556010
H      -1.895860    5.918410    0.729130
C      -1.681390    3.934050    1.537700
H      -1.257760    4.272260    2.476340
C      -1.866220    2.572790    1.317260
H      -1.580490    1.866180    2.087100
C      -1.281500   -3.529660    0.617400
H      -1.712590   -3.932330    1.522040
C      -2.000910   -3.038690   -0.505020
H      -3.072890   -3.038440   -0.625610
C      -1.044000   -2.620530   -1.488130
H      -1.272810   -2.220430   -2.462630
C       0.251290   -2.863590   -0.962160
H       1.184460   -2.653550   -1.459110
C       0.116870   -3.414760    0.339000
H       0.922600   -3.727370    0.985210
C       3.692380   -1.270740   -0.946590
C       3.425930   -1.396290   -2.314670
H       2.815260   -0.657360   -2.821400
C       3.948600   -2.473170   -3.024440
H       3.749040   -2.564900   -4.085680
C       4.725160   -3.431920   -2.371170
H       5.128460   -4.271130   -2.925670
C       4.983160   -3.308980   -1.008210
H       5.587830   -4.049870   -0.498510
C       4.469600   -2.227770   -0.291450
H       4.681050   -2.132780    0.766260
C       3.889560    1.703720   -0.674460
C       3.364960    2.968890   -0.392240
H       2.438910    3.067000    0.161110
C       4.034340    4.105810   -0.836180
H       3.626520    5.085930   -0.618990
C       5.220180    3.984260   -1.559790
H       5.737190    4.871820   -1.905320
C       5.739490    2.722500   -1.841030
H       6.660190    2.624210   -2.403920
C       5.076240    1.578180   -1.401220
H       5.485660    0.601040   -1.624340
C       3.472530    0.016250    1.760980
C       4.602990    0.671850    2.257100
H       5.197720    1.307840    1.613760
C       4.962790    0.509220    3.593520
H       5.838370    1.019680    3.976940
C       4.198370   -0.299400    4.432160
H       4.478780   -0.419220    5.472080
C       3.068200   -0.947740    3.935930
H       2.463390   -1.566790    4.587750
C       2.702730   -0.791050    2.601790
H       1.816300   -1.282300    2.223040
61
TcNOCpPPh3thioxane	Energy: -845884.7054125
C      -0.145840   -2.899340    1.185360
H       0.239770   -2.610090    2.149870
C      -1.502420   -3.153880    0.869210
H      -2.331760   -3.062810    1.555460
C      -1.594800   -3.534870   -0.496470
H      -2.492550   -3.819650   -1.023090
C      -0.266420   -3.532410   -1.029440
H       0.005260   -3.804130   -2.038870
C       0.632630   -3.136600    0.001060
H       1.708430   -3.105490   -0.065670
C       1.712670    0.001090    1.856270
C       0.796220    0.113720    2.910400
H      -0.244640    0.344630    2.712820
C       1.211450   -0.076830    4.225710
H       0.496630    0.022730    5.034440
C       2.540560   -0.399880    4.500530
H       2.862180   -0.552920    5.523930
C       3.450040   -0.528620    3.454850
H       4.482890   -0.785200    3.659580
C       3.041290   -0.325810    2.135650
H       3.761910   -0.427160    1.334760
C       2.624720    0.098320   -0.999310
C       2.746800   -0.928760   -1.935720
H       1.956060   -1.658470   -2.046730
C       3.876870   -1.008070   -2.750160
H       3.958720   -1.805860   -3.479080
C       4.888960   -0.059760   -2.633870
H       5.765900   -0.120080   -3.267610
C       4.766440    0.976050   -1.707370
H       5.546040    1.723750   -1.619860
C       3.637770    1.060400   -0.897580
H       3.546270    1.880270   -0.195030
C       0.733220    2.083270   -0.065590
C       0.493510    2.585300   -1.350840
H       0.534210    1.930470   -2.214040
C       0.221610    3.937820   -1.534690
H       0.047090    4.318860   -2.534250
C       0.182280    4.800070   -0.437790
H      -0.025110    5.853910   -0.582220
C       0.424960    4.304200    0.840550
H       0.411750    4.970720    1.695210
C       0.702780    2.948400    1.029540
H       0.908920    2.583120    2.027210
S      -2.510610    0.065330    0.614790
H      -4.096850   -0.845250   -1.017000
H      -4.271370   -1.614240    0.585680
H      -1.943190    2.374810    0.112170
H      -2.683820    1.581780   -1.305390
C      -4.170760   -0.668740    0.055120
C      -2.759930    1.746330   -0.232070
C      -5.310400    0.283740    0.390240
H      -6.250040   -0.163560    0.057920
H      -5.372620    0.445740    1.475090
C      -4.115470    2.320740    0.152880
H      -4.174880    2.479810    1.238190
H      -4.231280    3.288680   -0.340260
N      -0.921240   -0.780740   -2.135430
O      -1.040290   -0.512890   -3.283400
O      -5.199570    1.521440   -0.290600
P       1.102000    0.241900    0.095350
Tc     -0.721370   -1.365960   -0.473930
61
TcNOCpPPh3thioxane_O	Energy: -846165.6807780
C       0.926610   -3.014300    0.819130
H       1.996660   -2.882180    0.843190
C      -0.000030   -2.588640    1.837130
H       0.253170   -2.029340    2.723500
C      -1.280100   -3.081370    1.493150
H      -2.189410   -2.910740    2.051920
C      -1.191330   -3.800120    0.272200
H      -1.995550   -4.319610   -0.225340
C       0.182060   -3.766460   -0.137450
H       0.587190   -4.251420   -1.013520
C       1.910390    0.468140    1.683300
C       1.181500    0.588400    2.873100
H       0.098780    0.633880    2.854510
C       1.835830    0.663930    4.099690
H       1.259480    0.768070    5.011770
C       3.228500    0.606060    4.153070
H       3.738510    0.661420    5.107480
C       3.958490    0.479330    2.975100
H       5.040870    0.435300    3.006880
C       3.305040    0.414560    1.743520
H       3.888300    0.326280    0.836320
C       2.399920    0.365390   -1.238480
C       2.900920   -0.838010   -1.740650
H       2.467590   -1.780170   -1.431020
C       3.956480   -0.834190   -2.650580
H       4.335920   -1.772740   -3.037300
C       4.513910    0.372110   -3.068480
H       5.330800    0.375310   -3.780480
C       4.014240    1.575160   -2.573020
H       4.440940    2.517150   -2.897120
C       2.961160    1.575020   -1.660820
H       2.581530    2.516630   -1.284750
C       0.217010    2.045270   -0.220850
C      -0.503740    2.254920   -1.402890
H      -0.606210    1.458940   -2.131480
C      -1.074090    3.497440   -1.664570
H      -1.617880    3.655720   -2.588770
C      -0.941190    4.537450   -0.743450
H      -1.385480    5.504380   -0.948340
C      -0.228650    4.330960    0.434780
H      -0.112230    5.137300    1.149620
C       0.353990    3.089300    0.696560
H       0.925500    2.951460    1.605440
H      -3.190550   -0.370550    1.876670
H      -1.696510    0.578850    1.672220
H      -3.136260   -1.398880   -1.572120
H      -4.046920   -1.538200   -0.048830
C      -2.660650    0.335960    1.228820
C      -3.525190   -0.846580   -0.718180
C      -3.470110    1.599970    1.026970
H      -3.677050    2.053450    1.996550
H      -2.934050    2.316060    0.405320
C      -4.443960    0.264380   -1.180590
H      -3.930810    0.944880   -1.860570
H      -5.302110   -0.168700   -1.694720
N      -0.402270   -1.549100   -1.994720
O      -0.291650   -1.627560   -3.170250
P       1.013950    0.359330    0.031910
Tc     -0.496480   -1.626200   -0.225790
O      -2.345150   -0.335110   -0.023950
S      -5.139790    1.244060    0.256300
61
TcNOCpPPh3thioxane_O_solvent	Energy: -846200.6798739
C       0.914390   -3.101070    0.762050
H       1.988920   -3.035170    0.704460
C       0.096910   -2.636770    1.853010
H       0.444820   -2.082910    2.710310
C      -1.232540   -3.034770    1.604760
H      -2.085290   -2.798500    2.224910
C      -1.284750   -3.747080    0.372230
H      -2.157360   -4.207430   -0.063570
C       0.053510   -3.805430   -0.134460
H       0.361780   -4.305130   -1.040810
C       1.927370    0.503140    1.669250
C       1.199900    0.600710    2.860950
H       0.117080    0.594370    2.848190
C       1.857090    0.712850    4.083480
H       1.279840    0.795390    4.997020
C       3.251350    0.715630    4.129610
H       3.763760    0.798530    5.080930
C       3.980480    0.610910    2.947960
H       5.064010    0.611200    2.973520
C       3.323420    0.508700    1.720800
H       3.905790    0.434370    0.812030
C       2.398000    0.336360   -1.249490
C       2.916700   -0.877960   -1.705710
H       2.503390   -1.814570   -1.355910
C       3.968360   -0.893180   -2.620790
H       4.362370   -1.841160   -2.968300
C       4.503700    0.304390   -3.091460
H       5.318040    0.292220   -3.806620
C       3.984990    1.518210   -2.642820
H       4.393650    2.453960   -3.006290
C       2.936260    1.536590   -1.724870
H       2.543800    2.486080   -1.383810
C       0.223510    2.037520   -0.249930
C      -0.543260    2.217160   -1.407340
H      -0.689400    1.399270   -2.102800
C      -1.117120    3.455550   -1.682130
H      -1.702850    3.587190   -2.584480
C      -0.941580    4.520860   -0.797770
H      -1.391670    5.483460   -1.010850
C      -0.185220    4.343020    0.358200
H      -0.040620    5.166710    1.047710
C       0.400230    3.105540    0.632260
H       0.999300    2.987240    1.525850
H      -3.267510   -0.383870    1.877670
H      -1.745270    0.524090    1.754840
H      -3.136890   -1.389520   -1.554210
H      -4.073420   -1.508650   -0.047440
C      -2.694810    0.318810    1.265140
C      -3.526530   -0.828570   -0.707310
C      -3.456270    1.610410    1.054990
H      -3.682600    2.057830    2.022290
H      -2.881920    2.315180    0.456040
C      -4.405810    0.302010   -1.197920
H      -3.856130    0.967150   -1.863430
H      -5.262300   -0.110330   -1.730210
N      -0.416040   -1.588870   -1.957600
O      -0.308140   -1.703850   -3.136340
P       1.016310    0.353080    0.028970
Tc     -0.503540   -1.636260   -0.193810
O      -2.353960   -0.335840    0.009850
S      -5.109140    1.314030    0.217570
61
TcNOCpPPh3thioxane_solvent	Energy: -846208.6970792
C      -0.072610   -2.942670    1.118650
H       0.452320   -2.680030    2.023140
C      -1.469380   -3.080030    0.982510
H      -2.193440   -2.918880    1.767930
C      -1.769870   -3.431390   -0.367150
H      -2.748080   -3.639760   -0.770770
C      -0.525090   -3.532690   -1.063670
H      -0.405400   -3.806840   -2.101290
C       0.529670   -3.212850   -0.158210
H       1.587340   -3.267410   -0.358910
C       1.699200   -0.025420    1.855790
C       0.777860    0.121140    2.901010
H      -0.250670    0.394490    2.695990
C       1.171820   -0.094390    4.219180
H       0.452300    0.029000    5.020280
C       2.483300   -0.475390    4.505270
H       2.787370   -0.649610    5.530800
C       3.397420   -0.636690    3.467290
H       4.416210   -0.939640    3.679450
C       3.009990   -0.409730    2.145450
H       3.732660   -0.541030    1.351000
C       2.639290    0.059820   -0.991430
C       2.735650   -0.952990   -1.945900
H       1.925940   -1.658120   -2.074250
C       3.868770   -1.051910   -2.754880
H       3.929960   -1.839850   -3.496530
C       4.909550   -0.137690   -2.614860
H       5.789040   -0.213870   -3.243670
C       4.812660    0.884050   -1.669110
H       5.614630    1.605000   -1.560660
C       3.680900    0.987780   -0.865200
H       3.611480    1.796010   -0.147130
C       0.794730    2.085630   -0.063910
C       0.532650    2.595850   -1.341350
H       0.509000    1.938620   -2.202960
C       0.312540    3.958610   -1.520140
H       0.115440    4.343800   -2.513830
C       0.346530    4.823630   -0.425110
H       0.174940    5.884580   -0.564800
C       0.608830    4.318980    0.846040
H       0.646500    4.984710    1.700590
C       0.835700    2.953080    1.028920
H       1.053320    2.580780    2.021220
S      -2.512080    0.115790    0.614690
H      -4.111340   -0.793590   -1.000290
H      -4.292470   -1.541370    0.610570
H      -1.915960    2.409370    0.082350
H      -2.667880    1.607880   -1.323840
C      -4.180160   -0.604030    0.069300
C      -2.739660    1.785340   -0.252620
C      -5.304830    0.364090    0.401510
H      -6.250370   -0.078550    0.081420
H      -5.356290    0.542150    1.483380
C      -4.082070    2.387390    0.131970
H      -4.133810    2.557860    1.214950
H      -4.181990    3.351090   -0.372030
N      -0.939290   -0.788500   -2.146210
O      -1.062660   -0.550410   -3.305730
O      -5.188380    1.600030   -0.294160
P       1.107450    0.232040    0.090400
Tc     -0.747590   -1.350990   -0.482250
1
Cl anion_s	Energy:   -9477.0869329
Cl         0.00000        0.00000        0.00000
6
CH3CN_s	Energy:  -83311.6762961
C         -0.27422        0.00032        0.00089
N         -1.43954       -0.00014       -0.00037
C          1.17826       -0.00007       -0.00020
H          1.54984       -0.00845       -1.02614
H          1.55109       -0.88427        0.51947
H          1.55157        0.89220        0.50513
11
pyridine_s	Energy: -155833.4922187
C          1.15555       -0.72019        0.00039
H          2.06791       -1.30844       -0.00017
C          1.20024        0.67253        0.00005
H          2.15494        1.18492       -0.00080
C         -0.00027        1.37989       -0.00004
H         -0.00085        2.46374       -0.00006
C         -1.20069        0.67166       -0.00007
H         -2.15547        1.18395        0.00035
C         -1.15532       -0.72053        0.00018
H         -2.06682       -1.30993       -0.00026
N          0.00046       -1.41634       -0.00030
5
TcO4 anion_gas	Energy: -239299.1773550
O          1.00286        1.00286        1.00286
O         -1.00286       -1.00286        1.00286
O          1.00286       -1.00286       -1.00286
O         -1.00286        1.00286       -1.00286
Tc         0.00000        0.00000        0.00000
48
TcNOCpPPh3Cl_solvent	Energy: -703466.5449566
Cl        -1.56393        0.49301        2.59450
Tc        -1.84876       -0.40875        0.25551
P          0.57865        0.04216       -0.06252
O         -1.61977       -3.33673        0.56901
N         -1.64003       -2.13949        0.51206
C         -2.54864        0.21677       -1.80503
H         -1.98336        0.08104       -2.71315
C         -3.49852       -0.69313       -1.24774
H         -3.71964       -1.68131       -1.62345
C         -4.11833       -0.07418       -0.11393
H         -4.88893       -0.49895        0.50977
C         -3.56079        1.22923        0.00599
H         -3.78409        1.93262        0.79337
C         -2.60368        1.41691       -1.01340
H         -2.00870        2.30331       -1.16711
C          1.42060       -0.99314       -1.39267
C          0.65703       -1.72193       -2.30589
H         -0.42281       -1.70154       -2.24159
C          1.27901       -2.49040       -3.29082
H          0.67473       -3.05539       -3.99133
C          2.66911       -2.53786       -3.36619
H          3.15291       -3.13741       -4.12882
C          3.43737       -1.81790       -2.45045
H          4.51972       -1.85599       -2.49754
C          2.81733       -1.05177       -1.46616
H          3.42554       -0.50716       -0.75425
C          0.90867        1.82393       -0.56204
C          1.47520        2.15265       -1.79506
H          1.77346        1.37446       -2.48596
C          1.65975        3.49147       -2.14651
H          2.09829        3.73613       -3.10729
C          1.28538        4.50513       -1.26789
H          1.43236        5.54390       -1.54078
C          0.71698        4.17859       -0.03536
H          0.42057        4.96202        0.65279
C          0.52201        2.84510        0.31559
H          0.06528        2.59944        1.26771
C          1.70720       -0.25588        1.41656
C          2.68170        0.66253        1.80970
H          2.79534        1.60147        1.28315
C          3.52014        0.37592        2.88870
H          4.27264        1.09708        3.18722
C          3.39037       -0.82805        3.57651
H          4.04045       -1.04882        4.41546
C          2.41638       -1.74729        3.18443
H          2.30439       -2.68419        3.71805
C          1.57539       -1.46145        2.11233
H          0.81593       -2.17929        1.82789
47
TcNOCpPPh3_solvent	Energy: -693937.0895929
C          2.57327        1.86437       -0.16740
H          1.89584        2.69839       -0.26067
C          3.40037        1.58622        0.94082
H          3.41942        2.14772        1.86444
C          4.14327        0.39851        0.68641
H          4.87745       -0.04854        1.33764
C          3.77885       -0.04959       -0.62193
H          4.18463       -0.91196       -1.12960
C          2.78601        0.83746       -1.15385
H          2.37337        0.81511       -2.14968
C         -1.04684        1.75058       -0.50549
C         -0.87204        2.81585        0.38604
H         -0.45478        2.64558        1.37203
C         -1.24533        4.10528        0.01732
H         -1.11361        4.92266        0.71673
C         -1.78575        4.34268       -1.24753
H         -2.07367        5.34726       -1.53461
C         -1.95500        3.28542       -2.13781
H         -2.37545        3.46205       -3.12095
C         -1.58953        1.98942       -1.76917
H         -1.73334        1.17462       -2.46720
C         -1.13025       -1.11044       -1.33673
C         -0.27866       -1.45374       -2.38991
H          0.74182       -1.09277       -2.40617
C         -0.73765       -2.27073       -3.42184
H         -0.07133       -2.53251       -4.23547
C         -2.04483       -2.75433       -3.40134
H         -2.39969       -3.39352       -4.20143
C         -2.89327       -2.41939       -2.34672
H         -3.90883       -2.79702       -2.32265
C         -2.44009       -1.59816       -1.31568
H         -3.10707       -1.34646       -0.50065
C         -1.57601       -0.37303        1.51542
C         -1.18843       -1.43677        2.34037
H         -0.29191       -2.00505        2.11971
C         -1.95929       -1.78089        3.44870
H         -1.65222       -2.60674        4.07969
C         -3.11936       -1.06523        3.74233
H         -3.71860       -1.33291        4.60476
C         -3.50708       -0.00537        2.92407
H         -4.40970        0.55215        3.14564
C         -2.73890        0.34307        1.81354
H         -3.05209        1.16702        1.18508
N          1.94790       -1.99612        0.34286
O          2.13149       -3.13263        0.05910
P         -0.51380        0.03009        0.01644
Tc         1.91742       -0.23930        0.57642
95
(TcNOCpPPh3)2Cl_solvent	Energy: -1397422.9659199
Tc         1.99354       -1.40298       -0.79716
Cl         0.00025        0.00526        0.00095
P          3.49574        0.39513        0.07584
O          2.41186       -3.29014        1.43433
N          2.22897       -2.45814        0.59687
C          3.20998       -1.88056       -2.63980
H          4.28448       -1.81242       -2.69736
C          2.44764       -3.03390       -2.27905
H          2.85348       -3.97539       -1.93963
C          1.05758       -2.73820       -2.45378
H          0.22942       -3.40753       -2.28198
C          0.97266       -1.40543       -2.94438
H          0.05687       -0.86616       -3.13457
C          2.27445       -0.87254       -3.06117
H          2.52480        0.11938       -3.40245
C          5.22270       -0.17481        0.55453
C          5.70006       -1.41901        0.13992
H          5.07083       -2.07044       -0.45149
C          6.98192       -1.83611        0.50014
H          7.34090       -2.80614        0.17629
C          7.79146       -1.01328        1.27971
H          8.78609       -1.33863        1.56206
C          7.31521        0.22778        1.70383
H          7.93676        0.87009        2.31698
C          6.03535        0.64502        1.34687
H          5.67214        1.60524        1.69254
C          3.75565        1.78712       -1.15800
C          5.02842        2.14925       -1.60363
H          5.90679        1.64162       -1.22683
C          5.17619        3.16951       -2.54495
H          6.16843        3.44002       -2.88732
C          4.05785        3.83589       -3.03972
H          4.17554        4.62987       -3.76810
C          2.78443        3.47439       -2.59779
H          1.90855        3.98550       -2.98046
C          2.63145        2.44971       -1.66716
H          1.63592        2.16820       -1.34339
C          2.93219        1.24162        1.66332
C          2.70378        2.61523        1.74556
H          2.84152        3.24898        0.87927
C          2.30535        3.18727        2.95585
H          2.13517        4.25654        3.01013
C          2.13685        2.39253        4.08658
H          1.83275        2.83906        5.02630
C          2.36789        1.01805        4.00687
H          2.24692        0.39306        4.88437
C          2.75918        0.44401        2.80036
H          2.94259       -0.62346        2.75644
Tc        -1.99357       -1.40327        0.79653
P         -3.49512        0.39537       -0.07562
O         -2.41167       -3.28849       -1.43674
N         -2.22871       -2.45728       -0.59849
C         -3.21122       -1.87893        2.63875
H         -4.28554       -1.80801        2.69623
C         -2.45186       -3.03401        2.27746
H         -2.86010       -3.97427        1.93757
C         -1.06099       -2.74198        2.45255
H         -0.23451       -3.41327        2.28022
C         -0.97264       -1.40968        2.94346
H         -0.05550       -0.87278        3.13383
C         -2.27316       -0.87338        3.06031
H         -2.52097        0.11902        3.40208
C         -5.22201       -0.17453       -0.55470
C         -5.69881       -1.41957       -0.14199
H         -5.06926       -2.07181        0.44817
C         -6.98057       -1.83662       -0.50272
H         -7.33910       -2.80730       -0.18033
C         -7.79054       -1.01290       -1.28090
H         -8.78506       -1.33824       -1.56364
C         -7.31482        0.22901       -1.70314
H         -7.93668        0.87203       -2.31524
C         -6.03509        0.64619       -1.34567
H         -5.67228        1.60707       -1.68992
C         -3.75537        1.78655        1.15902
C         -5.02826        2.14797        1.60486
H         -5.90646        1.64028        1.22776
C         -5.17640        3.16769        2.54671
H         -6.16874        3.43771        2.88916
C         -4.05829        3.83418        3.04185
H         -4.17626        4.62779        3.77059
C         -2.78473        3.47326        2.59983
H         -1.90903        3.98440        2.98286
C         -2.63138        2.44915        1.66864
H         -1.63575        2.16810        1.34480
C         -2.93162        1.24290       -1.66260
C         -2.70362        2.61663       -1.74409
H         -2.84148        3.24985       -0.87743
C         -2.30548        3.18949       -2.95408
H         -2.13559        4.25885       -3.00773
C         -2.13693        2.39549       -4.08531
H         -1.83309        2.84265       -5.02481
C         -2.36769        1.02092       -4.00640
H         -2.24682        0.39652       -4.88433
C         -2.75865        0.44604       -2.80018
H         -2.94190       -0.62147       -2.75697
53
TcNOCpPPh3NCCH3_solvent	Energy: -777276.2275803
Tc        -1.79235       -0.37509       -0.38281
C         -3.59283       -0.74257        1.07583
C         -3.83084       -1.48707       -0.10553
C         -2.77375       -2.44728       -0.23186
C         -1.89001       -2.28812        0.86953
C         -2.39726       -1.21876        1.68305
N         -1.61665       -0.39418       -2.14752
P          0.64114       -0.04372        0.04925
H         -4.20214        0.07280        1.43583
H         -4.66143       -1.36066       -0.78273
H         -2.67595       -3.17569       -1.02303
H         -1.03088       -2.90129        1.09136
H         -1.96973       -0.86874        2.60883
O         -1.58884       -0.55085       -3.32542
C         -2.25161        2.79801        0.01014
C          1.76181       -1.21480       -0.90254
C          1.11031       -0.28620        1.85186
C          1.32710        1.64930       -0.40739
C          1.27296       -2.44079       -1.35861
C          3.09606       -0.87109       -1.14610
C          1.99370       -1.29385        2.24397
C          0.53488        0.54306        2.82243
C          1.00753        2.17601       -1.66365
C          2.16554        2.36782        0.44762
H          0.23846       -2.71075       -1.19175
C          2.11143       -3.32097       -2.04222
C          3.93108       -1.75135       -1.83095
H          3.48672        0.08090       -0.80879
H          2.44675       -1.94301        1.50579
C          2.30104       -1.46838        3.59456
C          0.85138        0.37197        4.16756
H         -0.15609        1.32740        2.53582
H          0.36029        1.63084       -2.33983
C          1.52744        3.40522       -2.06116
C          2.68003        3.60260        0.04819
H          2.42851        1.97173        1.41991
H          1.72130       -4.26905       -2.39370
C          3.44109       -2.97810       -2.27855
H          4.96281       -1.47570       -2.01605
H          2.98691       -2.25442        3.88854
C          1.73424       -0.63645        4.55667
H          0.40667        1.02410        4.91037
H          1.27889        3.80131       -3.03903
C          2.36345        4.12256       -1.20454
H          3.33219        4.15126        0.71797
H          4.09169       -3.66027       -2.81345
H          1.97695       -0.77138        5.60428
H          2.76676        5.07978       -1.51414
N         -2.04575        1.66494       -0.12495
C         -2.51576        4.21321        0.16620
H         -2.05596        4.57768        1.08681
H         -3.59243        4.38965        0.20438
H         -2.09268        4.75554       -0.68179
58
TcNOCpPPh3pyridine_solvent	Energy: -849801.8255733
C          2.17238       -2.65335        1.38392
H          3.05793       -2.29016        1.88437
C          0.83887       -2.44237        1.80858
H          0.52930       -1.94220        2.71239
C         -0.03658       -3.05188        0.84078
H         -1.10933       -3.12954        0.91749
C          0.78523       -3.63140       -0.16537
H          0.43688       -4.17690       -1.02978
C          2.15727       -3.37339        0.16070
H          3.02022       -3.69663       -0.40043
C         -1.76718        0.11395        1.66871
C         -3.09468       -0.31990        1.70153
H         -3.61832       -0.54923        0.78285
C         -3.75951       -0.45922        2.92089
H         -4.78898       -0.79814        2.93075
C         -3.10821       -0.16050        4.11470
H         -3.62711       -0.26547        5.06034
C         -1.78410        0.27775        4.08751
H         -1.26950        0.51826        5.01057
C         -1.11583        0.40834        2.87271
H         -0.09053        0.75721        2.87803
C         -2.18539        0.02858       -1.26271
C         -2.45557       -1.25084       -1.75560
H         -1.87528       -2.09938       -1.41702
C         -3.47309       -1.44456       -2.68845
H         -3.67375       -2.44146       -3.06346
C         -4.22229       -0.36005       -3.14152
H         -5.00975       -0.50992       -3.87107
C         -3.95211        0.91862       -2.65644
H         -4.52800        1.76767       -3.00615
C         -2.93858        1.11448       -1.71942
H         -2.74031        2.11270       -1.35075
C         -0.43454        2.10088       -0.12098
C         -0.92380        3.05628        0.77284
H         -1.54733        2.76062        1.60639
C         -0.62169        4.40651        0.58910
H         -1.00805        5.14002        1.28741
C          0.16363        4.80959       -0.48829
H          0.39453        5.85893       -0.63092
C          0.64890        3.85816       -1.38615
H          1.25643        4.16426       -2.22991
C          0.35520        2.50964       -1.20173
H          0.73530        1.78293       -1.90953
C          2.71486        0.87500        1.13736
H          1.98280        0.70728        1.91260
C          3.76434        1.76046        1.33274
H          3.84364        2.28441        2.27630
C          4.68408        1.96203        0.30920
H          5.50799        2.65371        0.43414
C          4.52244        1.25597       -0.88003
H          5.21006        1.37748       -1.70693
C          3.46321        0.37246       -1.00894
H          3.32179       -0.20294       -1.91163
N          0.93438       -1.29668       -2.02133
N          2.55355        0.17501       -0.01518
O          0.85102       -1.39689       -3.20573
P         -0.84143        0.26866        0.03494
Tc         1.03729       -1.36916       -0.25913
